# Supplementary material for: Assessing Pragmatic Skills in People with Intellectual Disabilities
Source: Behav Sci (Basel). 2025 Feb 27;15(3):281. doi: 10.3390/bs15030281 (PMC11939783; doi:10.3390/bs15030281)
Supplement: Supplementary file 1 [file behavsci-15-00281-s001.zip]

Archive with 3 entries (3 files):
- Table S1 PRISMA_2020_checklist-1.pdf
- Table S2 Selected articles, objective and design.pdf
- Table S3 Evaluation instruments of the selected studies..pdf
